# Supplementary material for: Epistasis reduces fitness costs of influenza A virus escape from stem-binding antibodies
Source: Proc Natl Acad Sci U S A. 2023 Apr 17;120(17):e2208718120. doi: 10.1073/pnas.2208718120 (PMC10151473; doi:10.1073/pnas.2208718120)
Supplement: Supplementary file 5 — Dataset 04 (XLSX) [file pnas.2208718120.sd04.xlsx]

## Sheet: Sheet1
Fig. 1 and Fig. S1
The number of plaques												Dynamics of mutation frequency
Sample	Virus	Passage number	bnAb	bnAb concentration (μg/mL)						PRNT50		Sample	Virus	Passage number	bnAb	Position (H1 numbering)	Nucleotide		Frequency
				0	1.2	3.7	11.1	33.3	100								From	To
NL09-P10EV-70-1F02-1	NL09	10	70-1F02	33	30	33	34	44	42	>100		NL09-P10EV-70-1F02-1	NL09	10	70-1F02	8	H	R	77.4
NL09-P10EV-70-1F02-2	NL09	10	70-1F02	38	33	28	36	51	46	>100		NL09-P10EV-70-1F02-1	NL09	10	70-1F02	129	N	D	98.2
NL09-P10EV-70-1F02-3	NL09	10	70-1F02	41	28	50	75	78	61	>100		NL09-P10EV-70-1F02-2	NL09	10	70-1F02	28	H	R	65.9
NL09-P10C-1	NL09	10	70-1F02	16	20	12	19	2	0	28.75		NL09-P10EV-70-1F02-2	NL09	10	70-1F02	129	N	D	72.6
NL09-P10C-2	NL09	10	70-1F02	31	31	37	19	2	1	11.41		NL09-P10EV-70-1F02-2	NL09	10	70-1F02	156	N	D	25.8
NL09-P10C-3	NL09	10	70-1F02	18	27	26	23	12	0	38.54		NL09-P10EV-70-1F02-2	NL09	10	70-1F02	318	L	W	9.6
NL09-P10C-4	NL09	10	70-1F02	26	25	26	35	14	0	33.51		NL09-P10EV-70-1F02-3	NL09	10	70-1F02	156	N	D	99.6
NL09-P10EV-05-2G02-1	NL09	10	05-2G02	48	45	42	61	73	69	>100		NL09-P10EV-70-1F02-3	NL09	10	70-1F02	HA2-54	S	P	93.4
NL09-P10EV-05-2G02-2	NL09	10	05-2G02	25	41	45	46	64	69	-		NL09-P3EV-70-1F02-1	NL09	3	70-1F02	HA2-44	A	V	95
NL09-P10EV-05-2G02-3	NL09	10	05-2G02	19	28	29	27	40	43	>100		NL09-P7EV-70-1F02-2	NL09	7	70-1F02	28	H	R	11.7258
NL09-P10C-1	NL09	10	05-2G02	15	16	16	8	0	0	11.14		NL09-P7EV-70-1F02-2	NL09	7	70-1F02	129	N	D	30.4282
NL09-P10C-2	NL09	10	05-2G02	23	24	19	14	0	0	12.48		NL09-P7EV-70-1F02-2	NL09	7	70-1F02	156	N	D	70.0804
NL09-P10C-3	NL09	10	05-2G02	28	22	26	19	8	2	18.76		NL09-P7EV-70-1F02-2	NL09	7	70-1F02	318	L	W	10.9748
NL09-P10C-4	NL09	10	05-2G02	28	36	29	25	3	2	16.83		NL09-P7EV-70-1F02-2	NL09	7	70-1F02	HA2-37	D	G	66.9727
NL09-P3EV-70-1F02-1	NL09	3	70-1F02	42	35	36	32	25	14	48.95		NL09-P7EV-70-1F02-2	NL09	7	70-1F02	HA2-44	A	T	11.1512
NL09-P3EV-70-1F02-2	NL09	3	70-1F02	46	30	23	15	6	5	3.996		NL09-P7EV-70-1F02-2	NL09	7	70-1F02	HA2-171	E	K	12.1593
NL09-P3EV-70-1F02-3	NL09	3	70-1F02	60	56	53	32	6	2	11.8		NL09-P7EV-70-1F02-3	NL09	7	70-1F02	156	N	D	97.1817
NL09-P4EV-70-1F02-1	NL09	4	70-1F02	48	42	45	67	51	40	>100		NL09-P7EV-70-1F02-3	NL09	7	70-1F02	190	S	R	10.3141
NL09-P4EV-70-1F02-2	NL09	4	70-1F02	44	27	25	10	2	2	5.361		NL09-P10EV-05-2G02-1	NL09	10	05-2G02	316	T	K	26.1633
NL09-P4EV-70-1F02-3	NL09	4	70-1F02	70	-	-	-	5	3	-		NL09-P10EV-05-2G02-1	NL09	10	05-2G02	HA2-111	H	Y	73.2681
NL09-P5EV-70-1F02-1	NL09	5	70-1F02	47	69	45	64	62	44	>100		NL09-P10EV-05-2G02-2	NL09	10	05-2G02	11	N	T	98.5812
NL09-P5EV-70-1F02-2	NL09	5	70-1F02	44	43	40	29	7	2	15.05		NL09-P10EV-05-2G02-2	NL09	10	05-2G02	129	N	D	99.6598
NL09-P5EV-70-1F02-3	NL09	5	70-1F02	28	23	25	11	1	1	10.7		NL09-P10EV-05-2G02-2	NL09	10	05-2G02	270	T	A	97.8471
NL09-P6EV-70-1F02-2	NL09	6	70-1F02	44	53	51	35	22	4	31.01		NL09-P10EV-05-2G02-3	NL09	10	05-2G02	129	N	D	99.3452
NL09-P6EV-70-1F02-3	NL09	6	70-1F02	28	30	37	35	14	4	33.34		NL09-P10EV-05-2G02-3	NL09	10	05-2G02	HA2-111	H	Y	99.4063
NL09-P7EV-70-1F02-2	NL09	7	70-1F02	33	42	35	39	29	11	44.2		NL09-P3EV-05-2G02-1	NL09	3	05-2G02	129	N	D	13.3968
NL09-P7EV-70-1F02-3	NL09	7	70-1F02	50	58	51	48	24	4	32.49		NL09-P3EV-05-2G02-1	NL09	3	05-2G02	HA2-44	A	V	73.6211
NL09-P3EV-05-2G02-1	NL09	3	05-2G02	43	40	50	-	46	16	95.61		NL09-P4EV-05-2G02-2	NL09	4	05-2G02	129	N	D	21.5954
NL09-P3EV-05-2G02-2	NL09	3	05-2G02	36	22	25	14	13	3	9.839		NL09-P4EV-05-2G02-2	NL09	4	05-2G02	141	A	V	7.8067
NL09-P3EV-05-2G02-3	NL09	3	05-2G02	37	35	20	19	7	4	6.744		NL09-P6EV-05-2G02-3	NL09	6	05-2G02	129	N	D	43.8428
NL09-P4EV-05-2G02-1	NL09	4	05-2G02	48	48	38	61	40	37	>100		NL09-P6EV-05-2G02-3	NL09	6	05-2G02	156	N	D	50.394
NL09-P4EV-05-2G02-2	NL09	4	05-2G02	16	15	19	19	10	15	-		NL09-P6EV-05-2G02-3	NL09	6	05-2G02	HA2-103	E	K	10.8397
NL09-P4EV-05-2G02-3	NL09	4	05-2G02	32	13	8	4	2	1	0.5758		NL09-P6EV-05-2G02-3	NL09	6	05-2G02	HA2-146	M	I	9.7492
NL09-P5EV-05-2G02-3	NL09	5	05-2G02	26	26	19	8	5	0	6.922		NL09-P6EV-05-2G02-3	NL09	6	05-2G02	HA2-200	V	I	25.5802
NL09-P6EV-05-2G02-3	NL09	6	05-2G02	26	36	28	18	6	1	16.53		NL09-P10C-1	NL09	10	No Ab	119	K	N	9.7974
												NL09-P10C-1	NL09	10	No Ab	129	N	D	86.3492
Sample	Virus	Passage number	bnAb	Replicate	bnAb Concentration (μg/mL)						PRNT50	NL09-P10C-2	NL09	10	No Ab	206	Y	H	6.886
					0	3.7	11.1	33.3	100	300		NL09-P10C-3	NL09	10	No Ab	135	A	S	6.2574
NL09-P5EV-05-2G02-2	NL09	5	05-2G02	A	20	4	0	0	0	0	2.294	NL09-P10C-3	NL09	10	No Ab	155	G	E	97.5514
	NL09	5	05-2G02	B	20	4	1	0	0	0		NL09-P10C-4	NL09	10	No Ab	156	N	D	83.8436
	NL09	5	05-2G02	C	15	6	1	0	0	0
	NL09	5	05-2G02	D	20	1	0	0	0	0
NL09-P7EV-05-2G02-2	NL09	7	05-2G02	A	16	4	6	1	0	0	2.872
	NL09	7	05-2G02	B	19	11	5	0	0	0
	NL09	7	05-2G02	C	20	6	3	0	0	0
	NL09	7	05-2G02	D	17	5	3	1	0	0
