# Supplementary material for: Epistasis reduces fitness costs of influenza A virus escape from stem-binding antibodies
Source: Proc Natl Acad Sci U S A. 2023 Apr 17;120(17):e2208718120. doi: 10.1073/pnas.2208718120 (PMC10151473; doi:10.1073/pnas.2208718120)
Supplement: Supplementary file 6 — Dataset 05 (XLSX) [file pnas.2208718120.sd05.xlsx]

## Sheet: Sheet1
Fig. 2
The number of plaques
Virus	bnAb	Replicate	bnAb Concentration (μg/mL)						PRNT50
			0	3.7	11.1	33.3	100	300
NL09-HA-H8R	07-1F02	a	7	14	7	7	4	7	>300
	07-1F02	b	13	8	14	7	9	10
	07-1F02	c	6	7	12	3	4	7
	07-1F02	d	6	15	6	7	7	6
NL09-HA-H28R	07-1F02	a	10	9	8	10	7	6	>300
	07-1F02	b	16	5	11	10	7	11
	07-1F02	c	9	10	3	10	7	7
NL09-HA-L318W	07-1F02	a	4	6	11	7	8	8	>300
	07-1F02	b	9	1	9	9	9	7
	07-1F02	c	3	14	8	3	7	11
	07-1F02	d	3	9	8	5	7	5
NL09-HA2-D37G	07-1F02	a	14	16	18	8	1	0	83.39
	07-1F02	b	14	17	12	4	1	0
	07-1F02	c	16	14	10	4	1	0
	07-1F02	d	15	9	15	6	3	0
NL09-HA2-A44T	07-1F02	a	34	34	41	41	17	14	128.9
	07-1F02	b	41	42	43	37	30	12
	07-1F02	c	32	47	44	42	23	13
	07-1F02	d	42	49	47	33	19	11
NL09-HA2-A44V	07-1F02	a	28	32	30	24	23	10	275.9
	07-1F02	b	33	28	37	24	21	14
	07-1F02	c	39	35	27	32	26	18
	07-1F02	d	29	32	32	27	26	19
NL09-HA2-S54P	07-1F02	a	8	5	8	5	2	8	>300
	07-1F02	b	8	5	5	4	3	4
	07-1F02	c	1	3	8	6	6	2
	07-1F02	d	10	3	7	4	4	4
NL09-HA2-E171K	07-1F02	a	13	8	4	0	0	0	7.313
	07-1F02	b	13	5	3	0	0	0
	07-1F02	c	15	6	4	0	0	0
	07-1F02	d	14	11	0	0	0	0
NL09-H28R-E171K	07-1F02	a	33	35	37	33	29	29	>300
	07-1F02	b	37	40	44	40	30	25
	07-1F02	c	24	27	38	28	27	25
	07-1F02	d
NL09 (WT)	07-1F02	a	12	6	7	0	0	0	7.91
	07-1F02	b	9	7	6	0	0	0
	07-1F02	c	11	8	3	0	0	0
	07-1F02	d	10	3	0	0	0	0
	07-1F02	e	45	25	20	7	0	0
NL09-HA-N11T	05-2G02	a	14	5	2	0	0	0	7.293
	05-2G02	b	14	5	4	0	1	0
	05-2G02	c	21	5	4	0	0	0
	05-2G02	d	22	6	3	0	1	0
NL09-HA-A141T	05-2G02	a	11	5	2	2	1	0	3.45
	05-2G02	b	8	3	0	0	0	0
	05-2G02	c	10	5	1	0	1	0
	05-2G02	d	9	5	2	1	1	0
NL09-HA-P236Q	05-2G02	a	9	4	1	0	0	0	5.657
	05-2G02	b	11	0	0	0	0	0
	05-2G02	c	6	1	1	0	0	0
	05-2G02	d	7	0	2	0	0	0
NL09-HA-T270A	05-2G02	a	11	3	4	0	0	0	7.279
	05-2G02	b	11	3	0	0	0	0
	05-2G02	c	10	2	2	0	0	0
	05-2G02	d	11	4	3	1	0	0
NL09-HA-T316K	05-2G02	a	7	6	5	10	6	7	>300
	05-2G02	b	10	6	6	4	6	3
	05-2G02	c	9	7	8	7	2	4
	05-2G02	d	9	8	5	11	5	8
NL09-HA2-A44V	05-2G02	a	25	17	18	10	4	1	28.65
	05-2G02	b	18	18	17	13	3	2
	05-2G02	c	31	13	11	8	3	2
	05-2G02	d	18	16	19	9	4	4
NL09-HA2-E103K	05-2G02	a	19	20	10	3	1	0	10.08
	05-2G02	b	18	15	10	0	0	1
	05-2G02	c	22	14	6	3	0	0
	05-2G02	d	17	11	9	3	0	0
NL09-HA2-H111Y	05-2G02	a	24	24	32	21	18	7	202.9
	05-2G02	b	26	29	28	24	26	12
	05-2G02	c	28	28	33	23	22	7
	05-2G02	d	29	23	26	17	15	9
NL09 (WT)	05-2G02	a	13	5	4	2	0	0	9.797
	05-2G02	b	13	7	4	2	0	0
	05-2G02	c	11	5	3	4	0	0
	05-2G02	d	17	5	3	1	0	0
	05-2G02	e	34	21	5	3	0	0
	05-2G02	f	33	20	14	0	2	0
