# Supplementary material for: Epistasis reduces fitness costs of influenza A virus escape from stem-binding antibodies
Source: Proc Natl Acad Sci U S A. 2023 Apr 17;120(17):e2208718120. doi: 10.1073/pnas.2208718120 (PMC10151473; doi:10.1073/pnas.2208718120)
Supplement: Supplementary file 7 — Dataset 06 (XLSX) [file pnas.2208718120.sd06.xlsx]

## Sheet: Sheet1
Fig. 3
Ab Concentration (μg/mL) -70-1F02	NL09				H8R				H28R				L318W				HA2-S54P
10	0.738	0.827	1.033	0.999	0.044	0.056	0.083	0.047	0.029	0.035	0.061	0.038	0.015	0.016	0.026	0.023	0.278	0.255	0.418	0.399
3.33333	0.763	0.927	1.084	0.999	0.052	0.063	0.068	0.07	0.036	0.053	0.065	0.058	0.006	0.025	0.038	0.029	0.273	0.329	0.433	0.478
1.11111	0.714	0.707	1.005	0.931	0.043	0.035	0.036	0.039	0.026	0.039	0.028	0.052	0.015	0.011	-0.004	0.009	0.226	0.256	0.31	0.378
0.37037	0.536	0.523	0.62	0.545	0.027	0.028	0.018	0.024	0.021	0.028	0.008	0.023	0.005	0.008	0	0.005	0.108	0.152	0.142	0.179
0.123457	0.384	0.365	0.394	0.398	0.017	0.007	0.019	0.006	0.02	0.001	0.019	0.013	0.013	0	0.012	0.017	0.091	0.076	0.103	0.096
0.0411523	0.214	0.195	0.245	0.221	0.006	0.022	0.005	0.005	0.013	0.021	-0.001	0.004	-0.002	0.01	-0.01	-0.002	0.023	0.033	0.03	0.039
0.0137174	0.086	0.082	0.132	0.112	0.012	-0.008	0.001	0.019	0.005	-0.004	0	0.018	0.006	0.004	-0.005	0.015	0.018	0.008	0.008	0.024
Ab Concentration (μg/mL) -70-1F02	NL09				T316K				HA2-H111Y
3.33333	0.619	0.722	0.714	0.899	0.264	0.297	0.046	0.005	0.291	0.297	0.038	0.044
1.11111	0.749	0.781	1	0.895	0.199	0.22	0.021	0.029	0.213	0.272	0.058	0.025
0.37037	0.633	0.604	0.668	0.648	0.143	0.162	0.031	0.028	0.157	0.185	0.056	0.045
0.123457	0.574	0.577	0.579	0.602	0.132	0.129	0.023	0.019	0.133	0.141	0.026	0.034
0.0411523	0.319	0.337	0.315	0.325	0.113	0.122	0.028	0.026	0.111	0.116	0.022	0.019
0.0137174	0.163	0.176	0.17	0.185	0.103	0.111	0.02	0.025	0.102	0.104	0.018	0.024
