# Supplementary material for: Epistasis reduces fitness costs of influenza A virus escape from stem-binding antibodies
Source: Proc Natl Acad Sci U S A. 2023 Apr 17;120(17):e2208718120. doi: 10.1073/pnas.2208718120 (PMC10151473; doi:10.1073/pnas.2208718120)
Supplement: Supplementary file 8 — Dataset 07 (XLSX) [file pnas.2208718120.sd07.xlsx]

## Sheet: Sheet1
Fig. 4
Growth kinetics of escape mutant viruses
MOI (PFU/cell)	0.002
Cell	MDCK
Multi-cycle viral replication (PFU/mL)
Hour post-infection	NL09			NL09-HA-H8R			NL09-HA-H28R			NL09-HA-L318W			NL09-HA2-S54P			NL09-HA-T316K			NL09-HA2-H111Y
1	50	50	50	50	50	50	50	50	50	50	50	50	50	50	50	50	50	50	50	50	50
12	52000	16000	17500	8500	10500	23000	9000	15500	23000	6000	7000	6000	2300	6000	11000	16500	14000	21000	48750	25250	28500
24	12500000	18500000	17000000	14500000	17000000	13500000	10000000	16000000	16500000	3500000	2750000	3000000	950000	1200000	950000	8000000	21000000	9500000	13000000	11000000	24500000
48	24500000	30500000	24000000	16500000	13000000	18500000	23000000	14000000	12500000	900000	1050000	1350000	3850000	5500000	6000000	5000000	13500000	13500000	10000000	6500000	6000000
72	17000000	18000000	21000000	10500000	10000000	14500000	13000000	17500000	19000000	350000	2150000	4400000	5000000	8500000	12500000	8500000	4450000	6500000	10000000	3750000	8500000
Growth kinetics of escape mutant viruses
MOI	0.01
Cell	A549
Multi-cycle viral replication (PFU/mL)
Hour post-infection	NL09			NL09-HA-H8R			NL09-HA-H28R			NL09-HA-L318W			NL09-HA2-S54P			NL09-HA-T316K			NL09-HA2-H111Y
1	50	50	50	50	50	50	50	50	50	50	50	50	50	50	50	50	50	50	50	50	50
12	200	100	50	50	50	150	100	50	100	50	50	50	100	50	50	50	50	50	250	100	250
24	4700	5500	6000	12000	6000	8500	7500	3050	4250	250	200	400	50	50	50	400	800	1050	6500	3800	4500
48	280000	302500	230000	450000	280000	295000	120000	125000	195000	4425	6700	12000	3850	450	450	42000	20500	15500	220000	195000	130000
72	3200000	3100000	2300000	2900000	1750000	2200000	1150000	190000	650000	7500	21500	6150	5000	1050	950	225000	125000	125000	450000	200000	230000
Growth kinetics of escape mutant viruses
MOI (PFU/cell)	0.01
Cell	NHBE
Multi-cycle viral replication (PFU/mL)
Hour post-infection	NL09								NL09-HA-H8R								NL09-HA-H28R								NL09-HA-L318W				NL09-HA2-S54P				NL09-HA-T316K				NL09-HA2-H111Y
1	50	50	50	100	50	50			50	50	50	50	50	50	50		50	50	50	50	50	50	50	50	50	50	50	50	50	50	50	50	50	50	50	50	50	50	50	50	50	50	50
12	700	3000	1000	3450	4100	9000			1250	200	5000	850	350	1000	150		50	250	50	50	3000	200	900	50	100	50	50	50	50	50	400	200	50	50	50	50	150	50	550	50	50	300	50
24	8500	2600	13500	65000	1000000	285000			26500	12000	95000	11500	7500	9500	4750		450	8500	700	450	170000	24500	9500	3700	350	250	50	50	50	300	900	1200	50	50	150	150	6500	15500	7500	250	50	1150	400
48	2950000	75000000	600000	4750000	110000000	11500000			570000	1000000	450000	350000	375000	375000	605000		21250	600000	1050	2600	22500000	525000	700000	400000	1050	250	50	50	400	950	1250	9000	50	50	150	50	200000	2100000	4100	850	3150	44000	3250
72	3000000	70000000	1050000	6050000	38000000	12000000			525000	650000	400000	265000	1850000	1500000	1000000		140000	3250000	7000	31500	2000000	2900000	1900000	700000	50	250	50	50	950	750	450	5650	50	50	50	50	57500	950000	3000	2400	35000	255000	16500
