# Supplementary material for: Epistasis reduces fitness costs of influenza A virus escape from stem-binding antibodies
Source: Proc Natl Acad Sci U S A. 2023 Apr 17;120(17):e2208718120. doi: 10.1073/pnas.2208718120 (PMC10151473; doi:10.1073/pnas.2208718120)
Supplement: Supplementary file 9 — Dataset 08 (XLSX) [file pnas.2208718120.sd08.xlsx]

## Sheet: Sheet1
Fig. 5
Incubation time (minute)	NL09					NL09-HA-H8R					NL09-HA-H28R					NL09-HA2-H111Y					NL09-HA-L318W					NL09-HA2-S54P					NL09-HA-T316K
0	100	100	100	100	100	100	100	100	100	100	100	100	100	100	100	100	100	100	100	100	100	100	100	100	100	100	100	100	100	100	100	100	100	100	100
1	78.2007	76.0271	84.7179	89.4794	72.7024	86.2931	83.5106	84.2126	93.8154	78.5326	89.2149	86.9669	86.6192	102.512	83.8348	83.5425	76.4173	87.8616	75.7079	74.0463	86.9214	81.3269	90.9601	83.8141	81.2159	78.1737	80.1719	79.2399	75.9771	75.8988	69.7313	84.501	72.5468	82.969	77.7758
2	73.4862	67.895	83.3407	70.0324	67.6172	72.3707	69.3126	77.1916	94.4751	72.6411	83.2645	76.4448	78.7015	106.943	79.8473	68.8224	55.8837	70.093	60.4938	63.9438	62.0867	62.9959	74.8423	68.6682	69.3641	45.657	48.4346	58.8202	58.2396	72.8924	52.2631	47.7886	60.5956	72.1967	68.0439
3	81.2284	64.1254	75.4331	69.2752	55.5399	65.6897	56.874	69.8532	68.6646	62.5886	74.3802	61.5783	82.8187	96.9854	62.4607	46.3321	48.7375	54.5971	49.5246	43.147	61.4254	52.8728	65.9425	62.1679	60.2516	30.5679	32.7195	38.1736	48.1191	33.0577	37.6238	34.3248	41.3517	67.9863	50.5618
4	68.1661	54.0449	63.2163	52.3786	48.7243	49.6552	46.9313	53.4312	59.9237	52.2415	61.5703	52.4512	59.5804	75.1071	67.8132	43.0019	39.0186	44.5248	37.3365	34.8198	39.8971	34.4049	45.41	48.2571	52.1454	21.1025	24.9233	28.4175	32.885	36.3648	24.7525	25.0489	26.8805	57.3278	56.1178
6	42.4308	39.9831	45.8463	35.1631	30.3258	34.9138	24.3863	31.0194	47.637	29.8905	40	33.7585	41.4489	53.0916	42.4877	23.6004	21.7723	31.6116	27.586	23.7451	24.1734	20.7934	29.7828	32.2012	23.8015	10.412	11.4794	11.3443	26.067	29.2998	12.0933	9.47162	10.1947	29.1451	27.4175
8	28.1142	34.7734	30.4309	22.0523	16.7299	18.2328	14.2799	22.4514	27.3927	22.1578	25.7851	29.8525	30.5621	43.2258	27.1846	14.5753	13.7685	19.4731	18.0877	17.8696	14.6216	13.6799	19.9019	20.5655	14.8008	6.51448	6.07735	6.97674	15.6801	16.4224	5.83451	6.06654	5.84192	20.5348	17.2609
10	13.7111	14.3583	18.6139	15.6364	16.4121	9.61207	16.5303	10.2737	17.5798	12.1421	15.5372	12.2758	13.8955	32.8576	18.9942	9.21815	7.81324	7.64463	17.5834	12.6281	7.56797	7.04514	6.51717	10.36	9.26625	3.67483	4.11295	3.00624	15.4138	25.4917	4.314	3.40509	3.55097	13.2521	10.5724
Half-life (minute)	4.262	5.636	5.141	4.249	3.211	3.441	4.25	4.501	4.834	4.193	4.154	5.028	4.956	5.167	5.38	2.63	3.041	3.555	2.49	2.734	3.392	3.876	4.179	4.046	4.266	2.179	2.091	2.72	2.371	2.736	2.187	2.319	2.84	4.679	4.448
