# Supplementary material for: Epistasis reduces fitness costs of influenza A virus escape from stem-binding antibodies
Source: Proc Natl Acad Sci U S A. 2023 Apr 17;120(17):e2208718120. doi: 10.1073/pnas.2208718120 (PMC10151473; doi:10.1073/pnas.2208718120)
Supplement: Supplementary file 10 — Dataset 09 (XLSX) [file pnas.2208718120.sd09.xlsx]

## Sheet: Sheet1
Fig. 6A
Chart ID	NL09_HA_wt		NL09_HA_N129D		Structure
	Mean	SD	Mean	SD
46	319	510	98	33	Neu5Aca2-3(6S)Galb1-4GlcNAcb-Sp8
240	120	31	330	55	Neu5Aca2-3Galb-Sp8
237	223	76	206	32	Neu5Aca2-3Galb1-3(6S)GalNAca-Sp8
233	112	59	203	104	Neu5Aca2-3Galb1-3(6S)GlcNAc-Sp8
234	252	119	334	222	Neu5Aca2-3Galb1-3(Fuca1-4)GlcNAcb-Sp8
320	123	59	381	314	Neu5Aca2-3Galb1-3(Fuca1-4)GlcNAcb1-3Galb1-3(Fuca1-4)GlcNAcb-Sp0
235	104	60	104	24	Neu5Aca2-3Galb1-3(Fuca1-4)GlcNAcb1-3Galb1-4(Fuca1-3)GlcNAcb-Sp0
220	154	73	220	174	Neu5Aca2-3Galb1-3GalNAca-Sp14
219	81	31	63	35	Neu5Aca2-3Galb1-3GalNAca-Sp8
241	179	79	322	479	Neu5Aca2-3Galb1-3GalNAcb1-3Gala1-4Galb1-4Glcb-Sp0
229	119	105	100	63	Neu5Aca2-3Galb1-3GalNAcb1-4(Neu5Aca2-3)Galb1-4Glcb-Sp0
400	157	23	278	291	Neu5Aca2-3Galb1-3GalNAcb1-4(Neu5Aca2-8Neu5Aca2-3)Galb1-4Glcb-Sp0
515	600	348	374	114	Neu5Aca2-3Galb1-3GalNAcb1-4Galb1-4Glcb-Sp0
244	125	50	75	27	Neu5Aca2-3Galb1-3GlcNAcb-Sp0
512	158	82	242	45	Neu5Aca2-3Galb1-3GlcNAcb1-2Mana-Sp0
472	250	67	625	153	Neu5Aca2-3Galb1-3GlcNAcb1-2Mana1-6(GlcNAcb1-4)(Neu5Aca2-3Galb1-3GlcNAcb1-2Mana1-3)Manb1-4GlcNAcb1-4GlcNAc-Sp21
287	174	96	93	13	Neu5Aca2-3Galb1-3GlcNAcb1-3Galb1-3GlcNAcb-Sp0
242	142	47	87	22	Neu5Aca2-3Galb1-3GlcNAcb1-3Galb1-4GlcNAcb-Sp0
387	205	221	139	64	Neu5Aca2-3Galb1-3GlcNAcb1-3GalNAca-Sp14
477	168	40	133	29	Neu5Aca2-3Galb1-3GlcNAcb1-6GalNAca-Sp14
245	90	53	122	22	Neu5Aca2-3Galb1-4(6S)GlcNAcb-Sp8
246	216	118	157	32	Neu5Aca2-3Galb1-4(Fuca1-3)(6S)GlcNAcb-Sp8
248	66	5	91	9	Neu5Aca2-3Galb1-4(Fuca1-3)GlcNAcb-Sp0
249	104	23	164	55	Neu5Aca2-3Galb1-4(Fuca1-3)GlcNAcb-Sp8
520	213	86	123	22	Neu5Aca2-3Galb1-4(Fuca1-3)GlcNAcb1-2Mana-Sp0
250	73	42	98	3	Neu5Aca2-3Galb1-4(Fuca1-3)GlcNAcb1-3Galb-Sp8
247	132	31	104	28	Neu5Aca2-3Galb1-4(Fuca1-3)GlcNAcb1-3Galb1-4(Fuca1-3)GlcNAcb1-3Galb1-4(Fuca1-3)GlcNAcb-Sp0
251	99	87	121	60	Neu5Aca2-3Galb1-4(Fuca1-3)GlcNAcb1-3Galb1-4GlcNAcb-Sp8
367	385	177	351	90	Neu5Aca2-3Galb1-4(Fuca1-3)GlcNAcb1-3GalNAca-Sp14
326	163	45	213	17	Neu5Aca2-3Galb1-4(Fuca1-3)GlcNAcb1-6(Neu5Aca2-3Galb1-3)GalNAc-Sp14
236	67	21	73	17	Neu5Aca2-3Galb1-4(Neu5Aca2-3Galb1-3)GlcNAcb-Sp8
257	101	60	156	88	Neu5Aca2-3Galb1-4Glcb-Sp0
258	70	10	42	30	Neu5Aca2-3Galb1-4Glcb-Sp8
253	17	81	147	69	Neu5Aca2-3Galb1-4GlcNAcb-Sp0
254	106	64	86	48	Neu5Aca2-3Galb1-4GlcNAcb-Sp8
464	1134	46	2019	371	Neu5Aca2-3Galb1-4GlcNAcb1-2Mana-Sp0
469	156	15	251	7	Neu5Aca2-3Galb1-4GlcNAcb1-2Mana1-6(Neu5Aca2-3Galb1-4GlcNAcb1-2Mana1-3)Manb1-4GlcNAcb1-4(Fuca1-6)GlcNAcb-Sp24
315	95	40	651	492	Neu5Aca2-3Galb1-4GlcNAcb1-2Mana1-6(Neu5Aca2-3Galb1-4GlcNAcb1-2Mana1-3)Manb1-4GlcNAcb1-4GlcNAcb-Sp12
429	109	34	104	18	Neu5Aca2-3Galb1-4GlcNAcb1-3Galb-Sp8
288	47	31	105	21	Neu5Aca2-3Galb1-4GlcNAcb1-3Galb1-3GlcNAcb-Sp0
214	209	26	309	116	Neu5Aca2-3Galb1-4GlcNAcb1-3Galb1-4(Fuca1-3)GlcNAcb-Sp0
255	17	42	114	109	Neu5Aca2-3Galb1-4GlcNAcb1-3Galb1-4GlcNAcb-Sp0
252	32	79	66	117	Neu5Aca2-3Galb1-4GlcNAcb1-3Galb1-4GlcNAcb1-3Galb1-4GlcNAcb-Sp0
365	148	60	153	25	Neu5Aca2-3Galb1-4GlcNAcb1-3GalNAc-Sp14
447	127	27	2294	4352	Neu5Aca2-3Galb1-4GlcNAcb1-4Mana1-6(GlcNAcb1-4)(Neu5Aca2-3Galb1-4GlcNAcb1-4(Neu5Aca2-3Galb1-4GlcNAcb1-2)Mana1-3)Manb1-4GlcNAcb1-4GlcNAcb-Sp21
281	124	10	427	188	Neu5Aca2-3Galb1-4GlcNAcb1-6(Galb1-3)GalNAca-Sp14
309	119	33	113	41	Neu5Aca2-3Galb1-4GlcNAcb1-6(Neu5Aca2-3Galb1-3)GalNAca-Sp14
448	77	16	166	53	Neu5Aca2-3Galb1-4GlcNAcb1-6(Neu5Aca2-3Galb1-4GlcNAcb1-2)Mana1-6(GlcNAcb1-4)(Neu5Aca2-3Galb1-4GlcNAcb1-2Mana1-3)Manb1-4GlcNAcb1-4GlcNAcb-Sp21
449	232	20	137	66	Neu5Aca2-3Galb1-4GlcNAcb1-6(Neu5Aca2-3Galb1-4GlcNAcb1-2)Mana1-6(GlcNAcb1-4)(Neu5Aca2-3Galb1-4GlcNAcb1-4(Neu5Aca2-3Galb1-4GlcNAcb1-2)Mana1-3)Manb1-4GlcNAcb1-4GlcNAcb-Sp21
458	101	29	90	16	Neu5Aca2-3Galb1-4GlcNAcb1-6(Neu5Aca2-3Galb1-4GlcNAcb1-3)GalNAca-Sp14
465	188	52	545	294	Neu5Aca2-3Galb1-4GlcNAcb1-6GalNAca-Sp14
231	260	373	157	44	Neu5Aca2-3GalNAca-Sp8
232	179	147	176	245	Neu5Aca2-3GalNAcb1-4GlcNAcb-Sp0
63	94	22	156	10	Fuca1-2Galb1-3GalNAcb1-4(Neu5Aca2-3)Galb1-4Glcb-Sp0
64	125	70	215	144	Fuca1-2Galb1-3GalNAcb1-4(Neu5Aca2-3)Galb1-4Glcb-Sp9
143	81	11	106	10	Galb1-3GalNAcb1-4(Neu5Aca2-3)Galb1-4Glcb-Sp0
228	68	11	138	29	GalNAcb1-4(Neu5Aca2-3)Galb1-4Glcb-Sp0
226	73	33	170	54	GalNAcb1-4(Neu5Aca2-3)Galb1-4GlcNAcb-Sp0
227	155	45	144	25	GalNAcb1-4(Neu5Aca2-3)Galb1-4GlcNAcb-Sp8
381	98	54	115	57	GalNAcb1-4(Neu5Aca2-3)Galb1-4GlcNAcb1-3GalNAca-Sp14
559	94	12	279	167	GlcNAcb1-6(Neu5Aca2-3Galb1-3)GalNAca-Sp14
316	1250	441	26157	2099	Neu5Aca2-3Galb1-4GlcNAcb1-2Mana1-6(Neu5Aca2-6Galb1-4GlcNAcb1-2Mana1-3)Manb1-4GlcNAcb1-4GlcNAcb-Sp12
479	78	17	85	14	Galb1-4(Fuca1-3)GlcNAcb1-6(Neu5Aca2-6(Neu5Aca2-3Galb1-3)GlcNAcb1-3)Galb1-4Glc-Sp21
230	101	79	250	30	Neu5Aca2-6(Neu5Aca2-3)GalNAca-Sp8
239	126	27	155	31	Neu5Aca2-6(Neu5Aca2-3Galb1-3)GalNAca-Sp14
238	296	17	132	81	Neu5Aca2-6(Neu5Aca2-3Galb1-3)GalNAca-Sp8
310	315	65	3139	331	Neu5Aca2-6Galb1-4GlcNAcb1-2Mana1-6(Neu5Aca2-3Galb1-4GlcNAcb1-2Mana1-3)Manb1-4GlcNAcb1-4GlcNAcb-Sp12
311	787	299	15960	1415	Galb1-4GlcNAcb1-2Mana1-6(Neu5Aca2-6Galb1-4GlcNAcb1-2Mana1-3)Manb1-4GlcNAcb1-4GlcNAcb-Sp12
398	1564	588	14044	613	Galb1-4GlcNAcb1-6(Neu5Aca2-6Galb1-3GlcNAcb1-3)Galb1-4Glc-Sp21
335	1433	312	31946	842	Mana1-6(Neu5Aca2-6Galb1-4GlcNAcb1-2Mana1-3)Manb1-4GlcNAcb1-4GlcNAc-Sp12
135	98	26	137	39	Neu5Aca2-6(Galb1-3)GalNAca-Sp14
134	64	27	103	30	Neu5Aca2-6(Galb1-3)GalNAca-Sp8
137	137	28	102	15	Neu5Aca2-6(Galb1-3)GlcNAcb1-4Galb1-4Glcb-Sp10
267	52	13	180	40	Neu5Aca2-6Galb-Sp8
467	3575	1891	43409	6432	Neu5Aca2-6Galb1-4 GlcNAcb1-6(Neu5Aca2-6Galb1-4GlcNAcb1-3)GalNAca-Sp14
261	5765	926	28643	351	Neu5Aca2-6Galb1-4(6S)GlcNAcb-Sp8
265	57	9	83	20	Neu5Aca2-6Galb1-4Glcb-Sp0
266	63	74	217	306	Neu5Aca2-6Galb1-4Glcb-Sp8
262	9741	2814	26229	4478	Neu5Aca2-6Galb1-4GlcNAcb-Sp8
506	168	95	112	34	Neu5Aca2-6Galb1-4GlcNAcb1-2Man-Sp0
337	1645	421	31034	1470	Neu5Aca2-6Galb1-4GlcNAcb1-2Mana1-3Manb1-4GlcNAcb1-4GlcNAc-Sp12
293	46	36	227	77	Neu5Aca2-6Galb1-4GlcNAcb1-2Mana1-6(Galb1-4GlcNAcb1-2Mana1-3)Manb1-4GlcNAcb1-4GlcNAcb-Sp12
300	159	32	2340	242	Neu5Aca2-6Galb1-4GlcNAcb1-2Mana1-6(GlcNAcb1-2Mana1-3)Manb1-4GlcNAcb1-4GlcNAcb-Sp12
450	209	97	197	41	Neu5Aca2-6Galb1-4GlcNAcb1-2Mana1-6(GlcNAcb1-4)(Neu5Aca2-6Galb1-4GlcNAcb1-2Mana1-3)Manb1-4GlcNAcb1-4GlcNAcb-Sp21
334	89	29	5873	1180	Neu5Aca2-6Galb1-4GlcNAcb1-2Mana1-6(Mana1-3)Manb1-4GlcNAcb1-4GlcNAc-Sp12
56	876	544	11293	1565	Neu5Aca2-6Galb1-4GlcNAcb1-2Mana1-6(Neu5Aca2-6Galb1-4GlcNAcb1-2Man-a1-3)Manb1-4GlcNAcb1-4GlcNAcb-Sp21
468	3193	449	32038	2626	Neu5Aca2-6Galb1-4GlcNAcb1-2Mana1-6(Neu5Aca2-6Galb1-4GlcNAcb1-2Mana1-3)Manb1-4GlcNAcb1-4(Fuca1-6)GlcNAcb-Sp24
55	3542	167	48996	1578	Neu5Aca2-6Galb1-4GlcNAcb1-2Mana1-6(Neu5Aca2-6Galb1-4GlcNAcb1-2Mana1-3)Manb1-4GlcNAcb1-4GlcNAcb-Sp12
57	3149	604	29831	769	Neu5Aca2-6Galb1-4GlcNAcb1-2Mana1-6(Neu5Aca2-6Galb1-4GlcNAcb1-2Mana1-3)Manb1-4GlcNAcb1-4GlcNAcb-Sp24
336	161	147	17101	1562	Neu5Aca2-6Galb1-4GlcNAcb1-2Mana1-6Manb1-4GlcNAcb1-4GlcNAc-Sp12
319	2467	414	30004	376	Neu5Aca2-6Galb1-4GlcNAcb1-3Galb1-3GlcNAcb-Sp0
263	3598	930	29926	182	Neu5Aca2-6Galb1-4GlcNAcb1-3Galb1-4(Fuca1-3)GlcNAcb1-3Galb1-4(Fuca1-3)GlcNAcb-Sp0
264	5520	967	52360	1237	Neu5Aca2-6Galb1-4GlcNAcb1-3Galb1-4GlcNAcb-Sp0
321	8454	873	37790	980	Neu5Aca2-6Galb1-4GlcNAcb1-3Galb1-4GlcNAcb1-3Galb1-4GlcNAcb-Sp0
366	382	243	1877	1177	Neu5Aca2-6Galb1-4GlcNAcb1-3GalNAc-Sp14
451	1041	373	14573	1678	Neu5Aca2-6Galb1-4GlcNAcb1-4Mana1-6(GlcNAcb1-4)(Neu5Aca2-6Galb1-4GlcNAcb1-4(Neu5Aca2-6Galb1-4GlcNAcb1-2)Mana1-3)Manb1-4GlcNAcb1-4GlcNAcb-Sp21
444	240	41	476	25	Neu5Aca2-6Galb1-4GlcNAcb1-6(Fuca1-2Galb1-3GlcNAcb1-3)Galb1-4Glc-Sp21
473	168	25	271	68	Neu5Aca2-6Galb1-4GlcNAcb1-6(Fuca1-2Galb1-4(Fuca1-3)GlcNAcb1-3)Galb1-4Glc-Sp21
558	6298	534	43088	4290	Neu5Aca2-6Galb1-4GlcNAcb1-6(Galb1-3)GalNAca-Sp14
463	613	168	13940	8002	Neu5Aca2-6Galb1-4GlcNAcb1-6(Galb1-3GlcNAcb1-3)Galb1-4Glcb-Sp21
452	274	78	4315	937	Neu5Aca2-6Galb1-4GlcNAcb1-6(Neu5Aca2-6Galb1-4GlcNAcb1-2)Mana1-6(GlcNAcb1-4)(Neu5Aca2-6Galb1-4GlcNAcb1-2Mana1-3)Manb1-4GlcNAcb1-4GlcNAcb-Sp21
453	1136	210	22418	1389	Neu5Aca2-6Galb1-4GlcNAcb1-6(Neu5Aca2-6Galb1-4GlcNAcb1-2)Mana1-6(GlcNAcb1-4)(Neu5Aca2-6Galb1-4GlcNAcb1-4(Neu5Aca2-6Galb1-4GlcNAcb1-2)Mana1-3)Manb1-4GlcNAcb1-4GlcNAcb-Sp21
466	1289	226	1784	434	Neu5Aca2-6Galb1-4GlcNAcb1-6GalNAca-Sp14
259	115	76	158	39	Neu5Aca2-6GalNAca-Sp8
488	801	214	13406	7457	Neu5Aca2-6GalNAcb1-4(6S)GlcNAcb-Sp8
260	1222	202	24508	3649	Neu5Aca2-6GalNAcb1-4GlcNAcb-Sp0
355	126	35	134	66	Neu5Aca2-6GlcNAcb1-4GlcNAc-Sp21
356	113	40	1967	746	Neu5Aca2-6GlcNAcb1-4GlcNAcb1-4GlcNAc-Sp21
224	34	20	74	11	GalNAcb1-4(Neu5Aca2-8Neu5Aca2-3)Galb1-4Glcb-Sp0
222	70	9	78	42	GalNAcb1-4(Neu5Aca2-8Neu5Aca2-8Neu5Aca2-3)Galb1-4Glcb-Sp0
221	193	68	161	39	GalNAcb1-4(Neu5Aca2-8Neu5Aca2-8Neu5Aca2-8Neu5Aca2-3)Galb1-4Glcb-Sp0
399	331	31	1101	205	Galb1-3GalNAcb1-4(Neu5Aca2-8Neu5Aca2-3)Galb1-4Glcb-Sp0
560	130	23	82	18	Galb1-3GalNAcb1-4(Neu5Aca2-8Neu5Aca2-8Neu5Aca2-3)Galb1-4Glcb-Sp21
268	66	17	517	288	Neu5Aca2-8Neu5Aca-Sp8
440	284	42	329	14	Neu5Aca2-8Neu5Aca2-3Galb1-3GalNAcb1-4(Neu5Aca2-8Neu5Aca2-3)Galb1-4Glcb-Sp0
269	86	48	98	22	Neu5Aca2-8Neu5Aca2-3Galb1-4Glcb-Sp0
536	226	95	155	32	Neu5Aca2-8Neu5Aca2-3Galb1-4GlcNAc-Sp0
225	50	13	156	63	Neu5Aca2-8Neu5Aca2-8Neu5Aca-Sp8
223	235	34	425	180	Neu5Aca2-8Neu5Aca2-8Neu5Aca2-3Galb1-4Glcb-Sp0
312	152	78	134	45	Neu5Aca2-8Neu5Aca2-8Neu5Acb-Sp8
532	235	83	140	9	Neu5Aca2-8Neu5Gca2-3Galb1-4GlcNAc-Sp0
10	777	257	753	254	Neu5Aca-Sp11
9	1316	165	1478	287	Neu5Aca-Sp8
11	968	374	761	269	Neu5Acb-Sp8
136	53	37	85	6	Neu5Acb2-6(Galb1-3)GalNAca-Sp8
272	71	6	142	6	Neu5Acb2-6Galb1-4GlcNAcb-Sp8
271	139	35	139	54	Neu5Acb2-6GalNAca-Sp8
280	399	144	1160	499	Neu5Gca-Sp8
274	297	118	331	191	Neu5Gca2-3Galb1-3GlcNAcb-Sp0
273	142	20	302	77	Neu5Gca2-3Galb1-3(Fuca1-4)GlcNAcb-Sp0
275	1	6	28	14	Neu5Gca2-3Galb1-4(Fuca1-3)GlcNAcb-Sp0
277	330	132	453	191	Neu5Gca2-3Galb1-4Glcb-Sp0
276	297	183	536	345	Neu5Gca2-3Galb1-4GlcNAcb-Sp0
279	233	94	581	249	Neu5Gca2-6Galb1-4GlcNAcb-Sp0
278	138	45	145	93	Neu5Gca2-6GalNAca-Sp0
533	107	37	152	32	Neu5Gca2-8Neu5Aca2-3Galb1-4GlcNAc-Sp0
531	112	37	145	54	Neu5Gca2-8Neu5Gca2-3Galb1-4GlcNAc-Sp0
534	191	75	474	297	Neu5Gca2-8Neu5Gca2-3Galb1-4GlcNAcb1-3Galb1-4GlcNAc-Sp0
535	103	21	131	22	Neu5Gca2-8Neu5Gca2-6Galb1-4GlcNAc-Sp0
313	181	69	262	75	Neu5Gcb2-6Galb1-4GlcNAc-Sp8
48	96	42	154	98	Neu5,9Ac2a-Sp8
318	147	53	242	154	Neu5,9Ac2a2-3Galb1-3GlcNAcb-Sp0
49	221	42	322	51	Neu5,9Ac2a2-6Galb1-4GlcNAcb-Sp8
