# Supplementary material for: Epistasis reduces fitness costs of influenza A virus escape from stem-binding antibodies
Source: Proc Natl Acad Sci U S A. 2023 Apr 17;120(17):e2208718120. doi: 10.1073/pnas.2208718120 (PMC10151473; doi:10.1073/pnas.2208718120)
Supplement: Supplementary file 11 — Dataset 10 (XLSX) [file pnas.2208718120.sd10.xlsx]

## Sheet: Sheet1
Fig. 6B
6SLN
Conc (μg/mL)	NL09					NL09-HA-N133D
20	0.727	0.713	0.869	0.775	0.912	0.984	0.996	1.072	1.043	1.061
10	0.622	0.708	0.772	0.822	0.751	0.958	0.932	0.884	0.854	0.985
5	0.568	0.653	0.659	0.634	0.69	0.885	0.881	0.779	0.859	0.988
2.5	0.516	0.622	0.771	0.644	0.725	0.889	0.893	0.702	0.754	0.959
1.25	0.41	0.512	0.572	0.536	0.633	0.595	0.635	0.55	0.621	0.713
0.625	0.185	0.248	0.226	0.236	0.239	0.265	0.299	0.289	0.218	0.318
0.3125	0.115	0.13	0.173	0.17	0.203	0.211	0.177	0.213	0.219	0.248
0	0.067	0.061	0.035	0.038	0.038	0.102	0.072	0.04	0.042	0.037
3SLN
Conc (μg/mL)	NL09					NL09-HA-N133D
20	0.045	0.05	0.035	0.023	0.025	0.07	0.057	0.038	0.033	0.034
10	0.052	0.054	0.022	0.023	0.028	0.061	0.055	0.04	0.037	0.039
5	0.033	0.066	0.023	0.024	0.028	0.039	0.043	0.032	0.03	0.034
2.5	0.03	0.046	0.037	0.027	0.026	0.042	0.035	0.028	0.028	0.026
1.25	0.032	0.052	0.03	0.029	0.028	0.033	0.035	0.031	0.025	0.032
0.625	0.044	0.064	0.031	0.029	0.026	0.042	0.05	0.027	0.055	0.036
0.3125	0.039	0.064	0.033	0.033	0.034	0.044	0.046	0.033	0.032	0.034
0	0.073	0.073	0.048	0.04	0.041	0.057	0.064	0.035	0.039	0.038
