# Supplementary material for: Epistasis reduces fitness costs of influenza A virus escape from stem-binding antibodies
Source: Proc Natl Acad Sci U S A. 2023 Apr 17;120(17):e2208718120. doi: 10.1073/pnas.2208718120 (PMC10151473; doi:10.1073/pnas.2208718120)
Supplement: Supplementary file 12 — Dataset 11 (XLSX) [file pnas.2208718120.sd11.xlsx]

## Sheet: Sheet1
Fig. 7A-D
Growth kinetics of escape mutant viruses
MOI	0.01
Cell	NHBE
Multi-cycle viral replication (PFU/mL)
Hour post-infection	NL09								NL09-HA-H8R								NL09-HA-H28R								NL09-HA-L318W				NL09-HA2-S54P				NL09-HA-T316K				NL09-HA2-H111Y							NL09-HA-N129D			NL09-HA-H8R-N129D
1	50	50	50	100	50	50			50	50	50	50	50	50	50		50	50	50	50	50	50	50	50	50	50	50	50	50	50	50	50	50	50	50	50	50	50	50	50	50	50	50	50	50	50	50	50	50
12	700	3000	1000	3450	4100	9000			1250	200	5000	850	350	1000	150		50	250	50	50	3000	200	900	50	100	50	50	50	50	50	400	200	50	50	50	50	150	50	550	50	50	300	50	13500	14500	5750	6500	16500	1500
24	8500	2600	13500	65000	1000000	285000			26500	12000	95000	11500	7500	9500	4750		450	8500	700	450	170000	24500	9500	3700	350	250	50	50	50	300	900	1200	50	50	150	150	6500	15500	7500	250	50	1150	400	1050000	275000	700000	57000	900000	51000
48	2950000	75000000	600000	4750000	110000000	11500000			570000	1000000	450000	350000	375000	375000	605000		21250	600000	1050	2600	22500000	525000	700000	400000	1050	250	50	50	400	950	1250	9000	50	50	150	50	200000	2100000	4100	850	3150	44000	3250	59500000	19000000	80000000	2350000	41000000	2700000
72	3000000	70000000	1050000	6050000	38000000	12000000			525000	650000	400000	265000	1850000	1500000	1000000		140000	3250000	7000	31500	2000000	2900000	1900000	700000	50	250	50	50	950	750	450	5650	50	50	50	50	57500	950000	3000	2400	35000	255000	16500	16000000	16000000	20000000	4000000	9500000	6400000
[truncated: 6 more columns]
