# Supplementary material for: Epistasis reduces fitness costs of influenza A virus escape from stem-binding antibodies
Source: Proc Natl Acad Sci U S A. 2023 Apr 17;120(17):e2208718120. doi: 10.1073/pnas.2208718120 (PMC10151473; doi:10.1073/pnas.2208718120)
Supplement: Supplementary file 14 — Dataset 13 (XLSX) [file pnas.2208718120.sd13.xlsx]

## Sheet: Sheet1
Fig. S3
The number of plaques
Virus	bnAb	Replicate	bnAb Concentration (μg/mL)						PRNT50
			0	3.7	11.1	33.3	100	300
NL09-HA-N11T	05-2G02	A	12	13	4	0	0	0	10.15
	05-2G02	B	8	8	4	0	0	0
	05-2G02	C	14	15	4	0	0	0
	05-2G02	D	10	11	8	1	0	0
NL09-HA-T270A	05-2G02	A	2	3	1	0	0	0	5.413
	05-2G02	B	8	7	1	1	0	0
	05-2G02	C	11	4	0	1	0	0
	05-2G02	D	3	1	0	0	0	0
NL09-HA-N11T-T270A	05-2G02	A	8	5	1	0	0	0	4.691
	05-2G02	B	8	7	3	1	0	0
	05-2G02	C	15	5	2	0	0	0
	05-2G02	D	9	5	1	0	0	0
NL09-HA-N11T-T270A-N129D	05-2G02	A	10	0	0	0	0	0	2.853
	05-2G02	B	20	6	0	1	0	0
	05-2G02	C	20	8	1	0	4	0
	05-2G02	D	7	6	0	1	0	0
