# Supplementary material for: Epistasis reduces fitness costs of influenza A virus escape from stem-binding antibodies
Source: Proc Natl Acad Sci U S A. 2023 Apr 17;120(17):e2208718120. doi: 10.1073/pnas.2208718120 (PMC10151473; doi:10.1073/pnas.2208718120)
Supplement: Supplementary file 15 — Dataset 14 (XLSX) [file pnas.2208718120.sd14.xlsx]

## Sheet: Sheet1
Fig. S4
Ab concentration (μg/mL)	NL09-wt		H8R		H28R		HA2-H111Y		L318W		HA2-S54P		T316K
40	1.053	0.735	1.025		0.793		0.785		0.785		1.213		1.003
10	0.78	0.372	0.696		0.431		0.452		0.452		0.893		0.681
2.5	0.583	0.217	0.36		0.25		0.257		0.257		0.592		0.505
0.625	0.285	0.147	0.168		0.118		0.126		0.126		0.355		0.29
0.15625	0.184	0.099	0.1		0.083		0.086		0.086		0.196		0.158
0.0390626	0.112	0.1	0.085		0.067		0.077		0.077		0.132		0.092
0.00976562	0.101	0.083	0.076		0.071		0.073		0.073		0.091		0.082
