# Supplementary material for: Epistasis reduces fitness costs of influenza A virus escape from stem-binding antibodies
Source: Proc Natl Acad Sci U S A. 2023 Apr 17;120(17):e2208718120. doi: 10.1073/pnas.2208718120 (PMC10151473; doi:10.1073/pnas.2208718120)
Supplement: Supplementary file 16 — Dataset 15 (XLSX) [file pnas.2208718120.sd15.xlsx]

## Sheet: Sheet1
Fig. S5
The number of plaques
Virus	bnAb	Replicate	bnAb Concentration (μg/mL)						PRNT50
			0	3.7	11.1	33.3	100	300
NL09-HA2-H111Y	70-1F02	A	22	24	29	37	24	10	>300
	70-1F02	B	12	22	54	37	48	23
	70-1F02	C	19	51	36	47	41	24
	70-1F02	D	27	20	43	46	51	9
NL09-HA2-S54P	05-2G02	A	89	82	64	47	37	14	52.38
	05-2G02	B	88	90	48	67	18	29
	05-2G02	C	86	72	70	76	14	15
	05-2G02	D	85	65	60	60	34	10
