# Supplementary material for: Epistasis reduces fitness costs of influenza A virus escape from stem-binding antibodies
Source: Proc Natl Acad Sci U S A. 2023 Apr 17;120(17):e2208718120. doi: 10.1073/pnas.2208718120 (PMC10151473; doi:10.1073/pnas.2208718120)
Supplement: Supplementary file 17 — Dataset 16 (XLSX) [file pnas.2208718120.sd16.xlsx]

## Sheet: Sheet1
Fig. S7
Log10(Fold change)							Log10(Fold change)
NL09-wt		NL09-HA-H8R		NL09-HA-H28R			NL09-wt		NL09-HA2-H111Y
Control	70-1F02	Control	70-1F02	Control	70-1F02		Control	05-2G02	Control	05-2G02
1.82846	0.001536	0.115924	0.00874	0.117021	0.080452		1.82846	0.004754	0.091423	0.019747
3.51064	0.000293	0.504654	0.446144	0.226729	0.087766		3.51064	0.001024	0.001463	0.014628
0.84109	0.000439	0.046809	0.34375	0.204787	0.008045		0.84109	0.018285	0.168218	0.005851
0.402261	0.068019	0.102394	0.117021	0.212101	0.008777		0.402261	0.000366	0.008777	0.017553
0.09508	0.000366	0.046809	0.099468	0.204787	0.008045		0.09508	0.004023	0.008777	0.003949
0.402261	0.000439	0.102394	0.117021	0.212101	0.008777		0.402261	0.000366	0.027061	0.017553
0.84109	0.068019	0.008045	0.099468	0.146277	0.005266		0.84109	0.000658	0.007533	0.003949
0.080452	0.016822	0.182846	0.032181	0.049003	0.109707		0.080452	0.001316	0.023404	0.010239
1.24335	0.00256	0.15359	0.073138				1.24335	0.002414		0.002816
1.17021	0.036569						1.17021
0.585106	0.004388						0.585106
