# Supplementary material for: Epistasis reduces fitness costs of influenza A virus escape from stem-binding antibodies
Source: Proc Natl Acad Sci U S A. 2023 Apr 17;120(17):e2208718120. doi: 10.1073/pnas.2208718120 (PMC10151473; doi:10.1073/pnas.2208718120)
Supplement: Supplementary file 18 — Dataset 17 (XLSX) [file pnas.2208718120.sd17.xlsx]

## Sheet: Sheet1
Fig. S8C and D (The number of plaques)											Fig. S8F and G
Virus	bnAb	Replicate	bnAb Concentration (μg/mL)						PRNT50		Incubation time (minute)	NL09					NL09-HA-N129D
			0	1.2	3.7	11.1	33.3	100			0	100	100	100	100	100	100	100	100	100	100
NL09-wt	70-1F02	A	20	28	21	9	4	2	8.152		1	78.2007	76.0271	84.7179	89.4794	72.7024	92.2682	95.9627	89.0992	94.4969	65.6344
	70-1F02	B	21	23	20	7	3	1			2	73.4862	67.895	83.3407	70.0324	67.6172	88.4418	71.6615	76.9114	90.854	59.7499
	70-1F02	C	27	17	13	10	6	0			3	81.2284	64.1254	75.4331	69.2752	55.5399	76.4891	65.9162	78.1983	83.6845	54.2773
	70-1F02	D	22	14	12						4	68.1661	54.0449	63.2163	52.3786	48.7243	61.1045	57.4534	62.7176	59.812	50.1287
NL09-wt	05-2G02	A	24	11	6	4	2	1	4.003		6	42.4308	39.9831	45.8463	35.1631	30.3258	50.5325	40.4115	43.0356	51.0536	32.8871
	05-2G02	B	21	20	14	7	1	0			8	28.1142	34.7734	30.4309	22.0523	16.7299	32.8994	30.2019	37.4716	26.7936	20.1177
	05-2G02	C	26	18	11	10	1	0			10	13.7111	14.3583	18.6139	15.6364	16.4121	22.7613	19.2547	18.4709	17.0276	18.5289
	05-2G02	D	17	15	13	10	3	0			Half-life (min)	4.262	5.636	5.141	4.249	3.211	4.324	4.6	5.03	4.963	2.413
NL09-HA-N129D	70-1F02	A	20	16	19	17	4	2	10.85
	70-1F02	B	27	13	14	9	3	1
	70-1F02	C	18	16	11	11	2	0
	70-1F02	D	25	13	15	7	5
NL09-HA-N129D	05-2G02	A	14	11	7	1	0	0	3.774
	05-2G02	B	20	14	8	2	0	0
	05-2G02	C	12	12	9	4	2	0
	05-2G02	D	19	12	9	4	1	0
