# Supplementary material for: Epistasis reduces fitness costs of influenza A virus escape from stem-binding antibodies
Source: Proc Natl Acad Sci U S A. 2023 Apr 17;120(17):e2208718120. doi: 10.1073/pnas.2208718120 (PMC10151473; doi:10.1073/pnas.2208718120)
Supplement: Supplementary file 19 — Dataset 18 (XLSX) [file pnas.2208718120.sd18.xlsx]

## Sheet: Sheet1
Fig. S10
NL09-wt
Day post inoculation	Direct contact (PFU/mL)			Inoculated (PFU/mL)
1				210000000	20500000	125000000
2	50	50	50	3450000	2400000	9500000
3	50	5000	50	850000	285000	355000
4	50	410000	50	7000	70000	235000
5	50	3350000	50	190000	75000	42500
6	110000	700000	50	50	50	50
7	6500000	275000	50	50	50	50
8	120000	21000	50	50	50	50
9	55000	50	50	50	50	50
NL09-HA-N129D
Day post inoculation	Direct contact (PFU/mL)			Inoculated (PFU/mL)
1				750000	1900000	5600000
2	50	50	50	13000000	5500000	2750000
3	115000	1450000	10500	265000	150000	900000
4	2150000	11500000	21500000	140000	110000	395000
5	1000000	310000	1550000	80000	325000	185000
6	265000	330000	140000	10500	7500	24000
7	115000	445000	265000	50	50	200
8	55000	80000	25000	50	50	50
9	50	50	550	50	50	50
NL09-HA-H8R
Day post inoculation	Direct contact (PFU/mL)			Inoculated (PFU/mL)
1				8500000	620000	2900000
2	50	50	50	225000	360000	85000
3	50	50	50	195000	145000	37000
4	50	50	50	115000	180000	165000
5	50	50	50	300	155000	29500
6	50	50	50		100	300
7	50	5850000	50		50	50
8	50	21000000	50		50	50
9	50	180000	50		50	50
NL09-HA-H8R-N129D
Day post inoculation	Direct contact (PFU/mL)			Inoculated (PFU/mL)
1				900000	600000	275000
2	50	50	50	2350000	3950000	7500000
3	50	150	50	85000	145000	210000
4	50	1600000	50	37000	145000	380000
5	50	900000	50	105000	500000	1150000
6	50	1000000	50	300	25500	12000
7	50	435000	50	50	50	50
8	50	1250000	50	50	50	50
9	50	35000	50	50	50	50
NL09-HA2-H111Y
Day post inoculation	Direct contact (PFU/mL)			Inoculated (PFU/mL)
1				15000	1050000	160000
2	50	50	50	335000	365000	195000
3	50	50	150	600000	53000	95000
4	50	50	140000	650000	225000	125000
5	50	50	110000	190000	1200000	175000
6	50	50	265000	150	1300	400
7	50	50	1100000	50	50	50
8	50	50	1300000	50	50	50
9	50	50	26000	50	50	50
NL09-HA2-H111Y-N129D
Day post inoculation	Direct contact (PFU/mL)			Inoculated (PFU/mL)
1				1650	13500	13000
2	50	50	50	515000	75000	170000
3	50	50	50	375000	445000	165000
4	50	50	50	41500	21000	100
5	50	50	50	100000	320000	10500
6	50	50	50	12000	130000	7000
7	50	50	155000	50	50	50
8	50	50	16000000	50	50	50
9	50	50	600000	50	50	50
